# Supplementary material for: Radiation-Induced Childhood Thyroid Cancer after the Fukushima Daiichi Nuclear Power Plant Accident
Source: Int J Environ Res Public Health. 2024 Sep 1;21(9):1162. doi: 10.3390/ijerph21091162 (PMC11431259; doi:10.3390/ijerph21091162)
Supplement: Supplementary file 1 [file ijerph-21-01162-s001.zip]

Archive with 1 entries (1 files):
- ijerph-3167720-supplementary.pdf
